# Supplementary material for: Selective Adsorption of Organic Micro-Pollutants by Smectite Clays Revealed from Atomistic Simulations
Source: Int J Mol Sci. 2023 Sep 30;24(19):14781. doi: 10.3390/ijms241914781 (PMC10572936; doi:10.3390/ijms241914781)
Supplement: Supplementary file 1 [file ijms-24-14781-s001.zip]

Archive with 1 entries (1 files):
- ijms-2616640-SI.pdf
